# Supplementary material for: NS2 induces an influenza A RNA polymerase hexamer and acts as a transcription to replication switch
Source: EMBO Rep. 2024 Jul 18;25(11):8. doi: 10.1038/s44319-024-00208-4 (PMC11549089; doi:10.1038/s44319-024-00208-4)
Supplement: Supplementary file 3 — Source data Fig. 2 [file 44319_2024_208_MOESM3_ESM.zip]

Archive with 6 entries (4 files):
- Figure_2E_Source_Data/SourceData_2E_Effects of different NS2 substitutions on RNP activity in the mini replicon system.pdf
- Figure_2E_Source_Data/SourceData_2E_Relative mRNA accumulation.xlsx
- Figure_2E_Source_Data/
- Figure_2D_Source_Data/
- Figure_2D_Source_Data/SourceData_2D_Effects of different NS2 substitutions on RNP activity in the mini replicon system.pdf
- Figure_2D_Source_Data/SourceData_2D_Relative mRNA accumulation.xlsx
