# Supplementary material for: NS2 induces an influenza A RNA polymerase hexamer and acts as a transcription to replication switch
Source: EMBO Rep. 2024 Jul 18;25(11):8. doi: 10.1038/s44319-024-00208-4 (PMC11549089; doi:10.1038/s44319-024-00208-4)
Supplement: Supplementary file 3 — Source data Fig. 2 [file 44319_2024_208_MOESM3_ESM.zip › Figure_2E_Source_Data/SourceData_2E_Relative mRNA accumulation.xlsx]

## Sheet: Fig. 2E
Fig. 2E
	Relative mRNA accumulation
		#1	#2	#3	Average	SEM	P-value
	-PB1	0	0	0	0	0	1.13739e-08
	-NS2	1	1	1	1	0
	NS2-WT	0.16	0.2	0.36	0.24	0.0864099	3.70316e-07
	F35S/Y41S	0.99	0.78	0.93	0.9	0.0883176	0.594488
	F99S	1.02	0.81	0.93	0.92	0.0860233	0.770784
	F116S	1.03	0.92	1.08	1.01	0.0668331	0.999993
	F99S/F116S	1.25	0.99	1.14	1.12667	0.106562	0.377649
