# Supplementary material for: NS2 induces an influenza A RNA polymerase hexamer and acts as a transcription to replication switch
Source: EMBO Rep. 2024 Jul 18;25(11):8. doi: 10.1038/s44319-024-00208-4 (PMC11549089; doi:10.1038/s44319-024-00208-4)
Supplement: Supplementary file 3 — Source data Fig. 2 [file 44319_2024_208_MOESM3_ESM.zip › Figure_2D_Source_Data/SourceData_2D_Relative mRNA accumulation.xlsx]

## Sheet: Fig. 2D
Fig. 2D
	Relative mRNA accumulation
		#1	#2	#3	Average	SEM	P-value
	-PB1	0	0	0	0	0	4.09536e-10
	-NS2	1	1	1	1	0
	NS2-WT	0.24	0.11	0.197214	0.182405	0.0540955	2.14032e-08
	T5A	0.4	0.16	0.237094	0.265698	0.100045	1.55359e-07
	S25A/D27A	0.12	0.05	0.24	0.136667	0.0784573	7.56254e-09
	Q34A/S37A/R42A	0.9	0.57	0.75	0.74	0.134907	0.051831
	K72A/E75A/E112A	0.21	0.13	0.443071	0.261024	0.132805	1.38582e-07
	F94A/T98A/E108A	0.24	0.11	0.206878	0.185626	0.0551588	2.30596e-08
	F35A/Y41A	0.4	0.26	0.441094	0.367031	0.0775197	2.02112e-06
	F99A	0.31	0.26	0.49	0.353333	0.0987702	1.415e-06
	F116A	0.17	0.13	0.2	0.166667	0.0286744	1.49062e-08
	F99A/F116A	0.55	0.23	0.472884	0.417628	0.136357	7.73119e-06
