# Supplementary material for: NS2 induces an influenza A RNA polymerase hexamer and acts as a transcription to replication switch
Source: EMBO Rep. 2024 Jul 18;25(11):8. doi: 10.1038/s44319-024-00208-4 (PMC11549089; doi:10.1038/s44319-024-00208-4)
Supplement: Supplementary file 4 — Source data Fig. 3 [file 44319_2024_208_MOESM4_ESM.zip]

Archive with 4 entries (2 files):
- Figure_3E_Source_Data/SourceData_3E_Relative mRNA accumulation.xlsx
- Figure_3E_Source_Data/
- Figure_3D_Source_Data/
- Figure_3D_Source_Data/SourceData_3D_Effects of different NS2 substitutions on RNP activity in the mini replicon system.pdf
