# Supplementary material for: NS2 induces an influenza A RNA polymerase hexamer and acts as a transcription to replication switch
Source: EMBO Rep. 2024 Jul 18;25(11):8. doi: 10.1038/s44319-024-00208-4 (PMC11549089; doi:10.1038/s44319-024-00208-4)
Supplement: Supplementary file 4 — Source data Fig. 3 [file 44319_2024_208_MOESM4_ESM.zip › Figure_3E_Source_Data/SourceData_3E_Relative mRNA accumulation.xlsx]

## Sheet: Fig. 3E
Fig. 3E
	Relative mRNA accumulation
		#1	#2	#3	Average	SEM	P-value
	-PB1	0	0	0	0	0	2.52339e-06
	-NS2	1	1	1	1	0
	NS2-WT	0.24	0.25	0.19	0.226667	0.0262467	6.00049e-05
	R15A	0.98	1.36	1.11	1.15	0.157692	0.710203
	K18A	0.73	0.57	0.88	0.726667	0.126579	0.174994
	R15A/K18A	0.93	0.74	1.38	1.01667	0.26837	0.999999
	Q111A	0.31	0.19	0.18	0.226667	0.0590668	6.00049e-05
	R15A/K18A/Q111A	0.86	0.94	0.84	0.88	0.0432049	0.859723
