# Supplementary material for: NS2 induces an influenza A RNA polymerase hexamer and acts as a transcription to replication switch
Source: EMBO Rep. 2024 Jul 18;25(11):8. doi: 10.1038/s44319-024-00208-4 (PMC11549089; doi:10.1038/s44319-024-00208-4)
Supplement: Supplementary file 5 — Source data Fig. 4 [file 44319_2024_208_MOESM5_ESM.zip]

Archive with 1 entries (1 files):
- Figure_4E_Source_Data/SourceData_4E_Effects of wild-type NS2 or NS2 mutants on the interaction between FluAPol and Pol II CTD.xlsx
