# Supplementary material for: NS2 induces an influenza A RNA polymerase hexamer and acts as a transcription to replication switch
Source: EMBO Rep. 2024 Jul 18;25(11):8. doi: 10.1038/s44319-024-00208-4 (PMC11549089; doi:10.1038/s44319-024-00208-4)
Supplement: Supplementary file 5 — Source data Fig. 4 [file 44319_2024_208_MOESM5_ESM.zip › Figure_4E_Source_Data/SourceData_4E_Effects of wild-type NS2 or NS2 mutants on the interaction between FluAPol and Pol II CTD.xlsx]

## Sheet: Fig. 4E
Fig. 4E
	FluPol/PB2-LgBiT + SmBiT-Pol II CTD
		ng	#1	#2	#3	#4	#5	Average	SEM	P-value
	NS2-WT	0	100	100	100	100	100	100	0
		30	57.6283	58	27	59	15.4747	43.4206	18.4811	9.35722e-05
		60	36.8722	41	36	16	8.76681	27.7278	12.8473	8.60554e-06
	R15A/K18A/Q111A	0	100	100	100	100	99.9999	100	5.4468e-05
		30	107.638	132	100	56.6611	61.2328	91.5063	28.6453	0.851142
		60	111.408	196	150	185.854	124.896	153.632	33.0306	0.0201252
	F35S/Y41S	0	100	100	100	100	100	100	0
		30	99.6855	93.1427	53	43.6767	54.672	68.8354	22.9211	0.0653956
		60	76.1703	66.4964	78	65.9713	127.83	82.8935	22.994	0.359285
	F99S/F116S	0	100	100	100	100		100	0.000164545
		30	49.6515	88.2129	90	169.598		99.3657	43.6354	0.999715
		60	114.917	163.23	223	250.207		187.839	52.5578	0.0416737
