# Supplementary material for: NS2 induces an influenza A RNA polymerase hexamer and acts as a transcription to replication switch
Source: EMBO Rep. 2024 Jul 18;25(11):8. doi: 10.1038/s44319-024-00208-4 (PMC11549089; doi:10.1038/s44319-024-00208-4)
Supplement: Supplementary file 6 — Source data Fig. 5 [file 44319_2024_208_MOESM6_ESM.zip]

Archive with 4 entries (2 files):
- Figure_5C_Source_Data/SourceData_5C_Quantification of the effects of NS2 on viral RNA synthesis shown in Figure 5B.xlsx
- Figure_5C_Source_Data/
- Figure_5B_Source_Data/
- Figure_5B_Source_Data/Figure_5B_Dose-dependent effect of NS2 on the accumulation of viral RNAs in the transcription-defective (PA-D108A) RNP reconstitution system in HEK 293T cells.pdf
