# Supplementary material for: NS2 induces an influenza A RNA polymerase hexamer and acts as a transcription to replication switch
Source: EMBO Rep. 2024 Jul 18;25(11):8. doi: 10.1038/s44319-024-00208-4 (PMC11549089; doi:10.1038/s44319-024-00208-4)
Supplement: Supplementary file 6 — Source data Fig. 5 [file 44319_2024_208_MOESM6_ESM.zip › Figure_5C_Source_Data/SourceData_5C_Quantification of the effects of NS2 on viral RNA synthesis shown in Figure 5B.xlsx]

## Sheet: Fig. 5C
Fig. 5C
	Relative cRNA accumulation
		#1	#2	#3	Average	SEM	P-value
	0	1	1	1	1	0
	10	1.08813	1.09138	0.855052	1.01152	0.110647	1
	100	2.5916	2.41632	1.65306	2.22033	0.407453	0.3844
	500	4.86344	6.1906	4.01557	5.0232	0.895113	0.000695249
	1000	4.61124	6.32606	3.8419	4.9264	1.03835	0.000856266
	2000	5.5527	7.03134	4.25381	5.61262	1.13471	0.000205061
	Relative vRNA accumulation
		#1	#2	#3	Average	SEM	P-value
	0	1	1	1	1	0
	10	0.924893	1.02568	0.993748	0.981441	0.0420575	0.999998
	100	0.956433	1.12732	1.139	1.07425	0.0834462	0.998112
	500	0.973069	1.39027	1.52533	1.29622	0.235061	0.660474
	1000	0.942608	1.40002	1.62156	1.3214	0.282703	0.595215
	2000	1.1965	1.77108	2.3837	1.78376	0.484757	0.0340689
